# Supplementary material for: Decreased Urinary Levels of SIRT1 as Non-Invasive Biomarker of Early Renal Damage in Hypertension
Source: Int J Mol Sci. 2020 Sep 2;21(17):6390. doi: 10.3390/ijms21176390 (PMC7503821; doi:10.3390/ijms21176390)
Supplement: Supplementary file 1 [file ijms-21-06390-s001.zip]

Archive with 3 entries (3 files):
- Figure S1.docx
- Figure S2.docx
- Table S1.docx
